# Supplementary material for: Visceral Obesity and Its Association with Severe Coronary Artery Calcification in Patients with Metabolic Dysfunction-Associated Steatotic Liver Disease
Source: Diagnostics (Basel). 2024 Oct 17;14(20):2305. doi: 10.3390/diagnostics14202305 (PMC11506773; doi:10.3390/diagnostics14202305)
Supplement: Supplementary file 1 [file diagnostics-14-02305-s001.zip]

Archive with 1 entries (1 files):
- diagnostics-3235257-supplementary.pdf
